# Supplementary material for: Effects of Aquatic Exercise on Sleep Quality in Patients with Chronic Diseases: A Meta-Analysis
Source: Healthcare (Basel). 2026 Mar 5;14(5):661. doi: 10.3390/healthcare14050661 (PMC12985057; doi:10.3390/healthcare14050661)
Supplement: Supplementary file 1 [file healthcare-14-00661-s001.zip]

Archive with 1 entries (1 files):
- healthcare-4132862-supplementary.pdf
